# Supplementary material for: Taurus, an Important Diversification Center for the Genus Aethionema (Brassicaceae): Four New Species from the Central Taurus Mountains in Türkiye
Source: Plants (Basel). 2026 Apr 11;15(8):1180. doi: 10.3390/plants15081180 (PMC13119092; doi:10.3390/plants15081180)
Supplement: Supplementary file 1 [file plants-15-01180-s001.zip]

Archive with 1 entries (1 files):
- plants-4206921-supplementary.tif
